# Supplementary material for: Assessing the microbiota of recycled bedding sand on a Wisconsin dairy farm
Source: J Anim Sci Biotechnol. 2021 Nov 11;12:114. doi: 10.1186/s40104-021-00635-6 (PMC8582206; doi:10.1186/s40104-021-00635-6)
Supplement: Supplementary file 2 — Additional file 2: Supplementary Table S1 Additional File 2.xlsx; A table of samples, their coverage, read counts, alpha diversity metrics, and metadata. Supplementary Table S2 Additional File 2.xlsx; List of OTUs predicted by SIMPER to drive differences found between summer and winter samples. Supplementary Table S3 Additional File 2.xlsx; P-values of pair-wise comparisons of Bray-Curtis Dissimilarity and UniFrac distances between summer and winter locations. Supplementary Table S4 Additional File 2.xlsx; List of OTUs predicted by SIMPER to drive differences found between summer sampling locations. Supplementary Table S5 Additional File 2.xlsx; List of OTUs predicted by SIMPER to drive differences found between winter sampling locations. Supplementary Table S6 Additional File 2.xlsx; A table of aerobic viable plate counts for several summer and winter sampling locations. [file 40104_2021_635_MOESM2_ESM.xlsx]

## Sheet: S1
Supplementary Table S1: List of samples, their coverage, read counts, alpha diversity metrics, and metadata
sample	goods_coverage_cleaned	total_reads_cleaned	observed_species_cleaned	goods_coverage_norm	total_reads_norm	observed_species_norm	chao_richness_norm	shannon_diversity_norm	season	location	depth
SHP1	0.989076	57124	1850	0.965113	15937	1226	2297.46	5.40276	summer	WetR	NA
SHP10	0.975805	19715	1233	0.970354	16090	1233	1629.94	5.18254	summer	Pen	NA
SHP11	0.979879	20625	1043	0.97427	16129	1043	1431.71	4.79766	summer	4d.T	top
SHP12	0.981255	24060	1151	0.962595	16121	1151	3237.24	5.10986	summer	4d.7	7in
SHP13	0.982195	25779	1096	0.961562	16130	1096	2538.78	4.40964	summer	14d.T	top
SHP14	0.983469	27706	1070	0.96297	16176	1070	2358.5	4.22909	summer	14d.7	7in
SHP17	0.972472	16710	1128	0.971405	16087	1128	1717.78	5.13907	summer	Pen	NA
SHP18	0.985659	42187	1659	0.974086	15860	1054	1558.52	5.13682	summer	Pen	NA
SHP19	0.978109	21744	1127	0.960576	16031	1127	3558.66	4.67523	summer	4d.7	7in
SHP20	0.976666	24385	1396	0.953073	16174	1396	3919.34	5.39309	summer	WetR	NA
SHP21	0.978719	19454	1048	0.974259	16083	1048	1419.7	5.13974	summer	Pen	NA
SHP22	0.990395	53096	1387	0.975436	15958	877	1412.92	4.2703	summer	14d.T	top
SHP23	0.969453	16892	1203	0.96794	16095	1203	1957.94	5.3566	summer	GreyW	NA
SHP24	0.978935	30572	1629	0.944641	16366	1629	3798.13	5.58865	summer	GreyW	NA
SHP25	0.982759	31379	1397	0.954192	16351	1397	3094.73	5.24519	summer	Pen	NA
SHP26	0.986753	43785	1530	0.972423	15810	950	1969.68	4.73439	summer	4d.T	top
SHP27	0.989798	46265	1316	0.975833	15848	844	1474.63	4.03771	summer	14d.7	7in
SHP3	0.989902	65560	1835	0.976177	15699	904	1574.68	4.83705	summer	4d.T	top
SHP4	0.978481	24118	1384	0.953993	16128	1384	4002.2	5.41513	summer	WetR	NA
SHP5	0.979658	21532	1075	0.963347	16015	1075	3051.91	4.76037	summer	4d.7	7in
SHP6	0.980609	22588	1058	0.963324	16087	1058	3055.18	4.1727	summer	14d.T	top
SHP7	0.986114	30247	1082	0.964372	16223	1082	2248.1	4.12025	summer	14d.7	7in
SHP8	0.976983	25459	1765	0.93569	16156	1765	5408.52	5.61418	summer	GreyW	NA
SHP9	0.982029	25485	1311	0.959995	16173	1311	3282.52	5.39834	summer	Pen	NA
WHP1	0.988706	39668	1608	0.967748	15875	1160	1801.25	5.00185	winter	2d.7	7in
WHP10	0.984946	28564	1145	0.961029	16166	1145	2399.02	4.74487	winter	WetR	NA
WHP11	0.979016	25829	1439	0.954484	16148	1439	2843.92	5.30426	winter	WetR	NA
WHP12	0.979396	30042	1667	0.94703	16330	1667	3405.05	5.56304	winter	WetR	NA
WHP13	0.992264	73293	1631	0.978272	15832	850	1296.94	4.82486	winter	7d.7	7in
WHP142	0.98286	23687	1007	0.96559	16071	1007	2989.18	4.86818	winter	7d.7	7in
WHP15	0.987921	41974	1297	0.982219	15860	790	1047.28	4.71806	winter	7d.7	7in
WHP16	0.985543	32372	1145	0.983922	15674	677	993.26	4.61719	winter	7d.T	top
WHP17	0.991798	65595	1504	0.982584	15733	707	1088.64	4.60525	winter	7d.T	top
WHP182	0.981973	18805	807	0.978932	16091	807	1327.83	4.52288	winter	7d.T	top
WHP2	0.986595	39238	1866	0.964536	15819	1340	1983.77	5.45844	winter	2d.7	7in
WHP3	0.98535	29830	1526	0.953239	16253	1526	2698.44	5.35223	winter	2d.7	7in
WHP4	0.985302	37761	1945	0.962312	15814	1390	2380.56	5.57571	winter	GreyW	NA
WHP5	0.987713	44355	1576	0.969529	15851	1031	2353.76	5.1384	winter	GreyW	NA
WHP6	0.987253	38128	1457	0.974994	15836	971	1546.07	5.04871	winter	GreyW	NA
WHP7	0.981639	19879	1036	0.977321	16094	1036	1261.95	4.93989	winter	2d.T	top
WHP8	0.987951	35272	1222	0.982158	15805	797	1185.44	4.8519	winter	2d.T	top
WHP9	0.985837	28807	1199	0.961505	16184	1199	2409.96	5.01267	winter	2d.T	top
SHP16	0.565217	138	85	NA	NA	NA	NA	NA	summer	new	NA
SHP2	0.568627	102	61	NA	NA	NA	NA	NA	summer	new	NA
SHPPCRNeg1	0.727273	198	79	NA	NA	NA	NA	NA	summer	Negative	NA
SHPPCRNeg2	0.601942	103	65	NA	NA	NA	NA	NA	summer	Negative	NA
WHPNEG	0.814286	210	99	NA	NA	NA	NA	NA	winter	Negative	NA
WHPNEG2	0.486111	72	51	NA	NA	NA	NA	NA	winter	Negative	NA

## Sheet: S2
Supplementary Table S2: List of OTUs predicted by SIMPER to drive differences found between Summer and Winter samples, excluding Summer cow pen samples. Green fill indicates higher mean relative abundance in that season, fill was only done for OTUs with an FDR adjusted P<0.05 from the Kruskal-Wallis rank sum test. Taxonomies are listed as Phylum;Class;Order;Family;Genus;
Summer vs Winter					Summer		Winter
OTU	SIMPER	P-value	FDR adjusted P-value	Taxonomy	Mean Rel. Abundance	Standard Deviation	Mean Rel. Abundance	Standard Deviation
Otu0005*	0.0308632	3.85156e-06	1.00141e-05	Actinobacteriota;Actinobacteria;Corynebacteriales;Corynebacteriaceae;Corynebacterium;	0.0101619	0.0085965	0.0466324	0.0233557
Otu0015*	0.0121006	1.10282e-06	4.77887e-06	Bacteroidota;Bacteroidia;Bacteroidales;Dysgonomonadaceae;Proteiniphilum;	0.0207199	0.00965623	0.00631897	0.00250037
Otu0018*	0.0118605	0.00437639	0.00631744	Bacteroidota;Bacteroidia;Flavobacteriales;Flavobacteriaceae;Flavobacterium;	0.00511169	0.00388172	0.016509	0.0120428
Otu0007*	0.0312341	2.96304e-07	3.85195e-06	Firmicutes;Bacilli;Erysipelotrichales;Erysipelotrichaceae;Erysipelothrix;	0.00684792	0.00552989	0.0445012	0.0104935
Otu0009*	0.0242954	6.79055e-07	4.41385e-06	Firmicutes;Bacilli;Lactobacillales;Aerococcaceae;Facklamia;	0.0083044	0.00628399	0.0374128	0.0137253
Otu0013*	0.0128726	0.00589718	0.0069694	Firmicutes;Bacilli;Lactobacillales;Carnobacteriaceae;Atopostipes;	0.0115081	0.0124991	0.0210154	0.0116087
Otu0012*	0.0128812	0.000188946	0.000307037	Firmicutes;Bacilli;Lactobacillales;Carnobacteriaceae;Jeotgalibaca;	0.0105722	0.00978885	0.0233661	0.00866809
Otu0004*	0.025447	3.30531e-06	1.00141e-05	Firmicutes;Bacilli;Lactobacillales;Lactobacillales_unclassified;Lactobacillales_unclassified;	0.015112	0.0111775	0.0454833	0.0153256
Otu0001*	0.0919816	0.000188946	0.000307037	Proteobacteria;Gammaproteobacteria;Pseudomonadales;Moraxellaceae;Acinetobacter;	0.123978	0.0797251	0.016956	0.0097135
Otu0002*	0.0539312	1.33877e-05	2.90066e-05	Proteobacteria;Gammaproteobacteria;Pseudomonadales;Moraxellaceae;Acinetobacter;	0.0678342	0.0705805	0.00342542	0.000734205
Otu0006*	0.0304767	0.00485957	0.00631744	Proteobacteria;Gammaproteobacteria;Pseudomonadales;Moraxellaceae;Psychrobacter;	0.00887336	0.00502026	0.0426847	0.0279813
Otu0008	0.0148037	0.739702	0.751679	Proteobacteria;Gammaproteobacteria;Pseudomonadales;Moraxellaceae;Psychrobacter;	0.0248453	0.0181372	0.0217689	0.0133066
Otu0003	0.0232891	0.751679	0.751679	Proteobacteria;Gammaproteobacteria;Pseudomonadales;Pseudomonadaceae;Pseudomonas;	0.0352322	0.0281478	0.0288376	0.0231799
* FDR-adjusted p-value <0.05

## Sheet: S3
Supplementary Table S3: Pair-wise comparisons of Bray-Curtis Dissimilarity and UniFrac distances between summer and winter locations using vegan::adonis2 with FDR-correction for multiple comparisons. FDR-adjust p-values are listed. * indicate P<0.05
Summer:
Bray-Curtis	Cow Pen	Grey Water	Wet Recycled Sand	4-d Sand	14-d Sand		Unweighted UniFrac	Cow Pen	Grey Water	Wet Recycled Sand	4-d Sand	14-d Sand		Weighted UniFrac	Cow Pen	Grey Water	Wet Recycled Sand	4-d Sand	14-d Sand
Cow Pen							Cow Pen							Cow Pen
Grey Water	0.014*						Grey Water	0.016*						Grey Water	.019*
Wet Recycled Sand	0.014*	0.1					Wet Recycled Sand	0.016*	0.1					Wet Recycled Sand	0.02*	0.1
4-d Sand	0.008*	0.014*	0.014*				4-d Sand	0.007*	0.017*	0.016*				4-d Sand	0.016*	0.016*	0.02*
14-d Sand	0.008*	0.014*	0.014*	0.008*			14-d Sand	0.007*	0.016*	0.016*	0.007*			14-d Sand	0.016*	0.017*	0.016*	0.016*
Winter:
Bray-Curtis	Grey Water	Wet Recycled Sand	2-d Sand	7-d Sand			Unweighted UniFrac	Grey Water	Wet Recycled Sand	2-d Sand	7-d Sand			Weighted UniFrac	Grey Water	Wet Recycled Sand	2-d Sand	7-d Sand
Grey Water							Grey Water							Grey Water
Wet Recycled Sand	0.3						Wet Recycled Sand	0.3						Wet Recycled Sand	0.3
2-d Sand	0.571	0.458					2-d Sand	0.688	0.522					2-d Sand	0.612	0.587
7-d Sand	0.035*	0.121	0.013*				7-d Sand	0.028*	0.028*	0.028*				7-d Sand	0.036*	0.084	0.012*

## Sheet: S4
Supplementary Table S4: List of OTUs predicted by SIMPER to drive differences found between Summer sampling locations tested for differential abundance by FDR adjusted P<0.05 from the Kruskal-Wallis rank sum test. Green fill indicates the higher abundance for OTUs with a significant difference between locations. "Left" and "Right" indicate the locations on either side of the "_" in the "Compariso…
	Comparison	SIMPER	OTU	krusk_p.val	fdr_krusk_p.val	Taxonomy	Left mean abund	Left stdev	Right mean abund	Right stdev
1	C-WetRecycledSand_A-CowPen	0.0402025	Otu0001	0.0201368	0.0247056	Bacteria;Proteobacteria;Gammaproteobacteria;Pseudomonadales;Moraxellaceae;Acinetobacter;	0.0284266	0.00384316	0.0844868	0.0175252
2	C-WetRecycledSand_A-CowPen	0.0345688	Otu0008	0.0201368	0.0247056	Bacteria;Proteobacteria;Gammaproteobacteria;Pseudomonadales;Moraxellaceae;Psychrobacter;	0.0535776	0.00706823	0.00526691	0.00328226
3	C-WetRecycledSand_A-CowPen	0.0299531	Otu0011	0.0201368	0.0247056	Bacteria;Bacteroidota;Bacteroidia;Flavobacteriales;Weeksellaceae;Moheibacter;	0.00570272	0.00107263	0.0474708	0.00828137
4	C-WetRecycledSand_A-CowPen	0.0238734	Otu0013	0.0201368	0.0247056	Bacteria;Firmicutes;Bacilli;Lactobacillales;Carnobacteriaceae;Atopostipes;	0.0352618	0.0016006	0.00189476	0.000590041
5	C-WetRecycledSand_A-CowPen	0.0237658	Otu0021	0.0201368	0.0247056	Bacteria;Bacteroidota;Bacteroidia;Flavobacteriales;Weeksellaceae;Ornithobacterium;	0.00576017	0.00102044	0.0389132	0.0144217
6	C-WetRecycledSand_A-CowPen	0.0195042	Otu0004	0.0201368	0.0247056	Bacteria;Firmicutes;Bacilli;Lactobacillales;Lactobacillales_unclassified;Lactobacillales_unclassified;	0.0300781	0.00469571	0.00281709	0.000829976
7	C-WetRecycledSand_A-CowPen	0.0190458	Otu0012	0.0201368	0.0247056	Bacteria;Firmicutes;Bacilli;Lactobacillales;Carnobacteriaceae;Jeotgalibaca;	0.0295664	0.00500279	0.00295422	0.00124584
8	C-WetRecycledSand_A-CowPen	0.0175624	Otu0016	0.0201368	0.0247056	Bacteria;Bacteroidota;Bacteroidia;Flavobacteriales;Flavobacteriaceae;Aequorivita;	0.00578437	0.00134431	0.0302879	0.0137716
9	C-WetRecycledSand_A-CowPen	0.0161339	Otu0002	0.0201368	0.0247056	Bacteria;Proteobacteria;Gammaproteobacteria;Pseudomonadales;Moraxellaceae;Acinetobacter;	0.0129415	0.00148064	0.0354546	0.0182286
10	C-WetRecycledSand_A-CowPen	0.0146203	Otu0019	0.0196202	0.0247056	Bacteria;Firmicutes;Clostridia;Oscillospirales;Oscillospiraceae;UCG-005;	0.0239279	0.0052015	0.00347575	0.000881216
11	C-WetRecycledSand_A-CowPen	0.0135887	Otu0015	0.0201368	0.0247056	Bacteria;Bacteroidota;Bacteroidia;Bacteroidales;Dysgonomonadaceae;Proteiniphilum;	0.0219427	0.00484987	0.00295496	0.000883023
12	C-WetRecycledSand_A-CowPen	0.0119224	Otu0009	0.0201368	0.0247056	Bacteria;Firmicutes;Bacilli;Lactobacillales;Aerococcaceae;Facklamia;	0.019169	0.00651025	0.00250738	0.000881677
13	C-WetRecycledSand_A-CowPen	0.0105163	Otu0010	0.0201368	0.0247056	Bacteria;Proteobacteria;Gammaproteobacteria;Burkholderiales;Rhodocyclaceae;Thauera;	0.00668237	0.00141296	0.0213429	0.00700752
14	C-WetRecycledSand_A-CowPen	0.0103398	Otu0025	0.0201368	0.0247056	Bacteria;Proteobacteria;Gammaproteobacteria;Pseudomonadales;Moraxellaceae;Psychrobacter;	0.0162776	0.00487229	0.00182256	0.00108463
15	C-WetRecycledSand_D-day-4	0.141911	Otu0001	0.0201368	0.0247056	Bacteria;Proteobacteria;Gammaproteobacteria;Pseudomonadales;Moraxellaceae;Acinetobacter;	0.0284266	0.00384316	0.161922	0.0225538
16	C-WetRecycledSand_D-day-4	0.0293363	Otu0013	0.0201368	0.0247056	Bacteria;Firmicutes;Bacilli;Lactobacillales;Carnobacteriaceae;Atopostipes;	0.0352618	0.0016006	0.0079554	0.00192295
17	C-WetRecycledSand_D-day-4	0.028587	Otu0002	0.0201368	0.0247056	Bacteria;Proteobacteria;Gammaproteobacteria;Pseudomonadales;Moraxellaceae;Acinetobacter;	0.0129415	0.00148064	0.0399123	0.00668018
18	C-WetRecycledSand_D-day-4	0.0257218	Otu0003	0.0201368	0.0247056	Bacteria;Proteobacteria;Gammaproteobacteria;Pseudomonadales;Pseudomonadaceae;Pseudomonas;	0.00899555	0.00215912	0.0331841	0.0123293
19	C-WetRecycledSand_D-day-4	0.0244565	Otu0014	0.0201368	0.0247056	Bacteria;Bacteroidota;Bacteroidia;Flavobacteriales;Flavobacteriaceae;Flavobacterium;	0.00254887	0.000256207	0.0255256	0.00572474
20	C-WetRecycledSand_D-day-4	0.0237245	Otu0008	0.0201368	0.0247056	Bacteria;Proteobacteria;Gammaproteobacteria;Pseudomonadales;Moraxellaceae;Psychrobacter;	0.0535776	0.00706823	0.0317167	0.0126643
21	C-WetRecycledSand_D-day-4	0.0209461	Otu0012	0.0201368	0.0247056	Bacteria;Firmicutes;Bacilli;Lactobacillales;Carnobacteriaceae;Jeotgalibaca;	0.0295664	0.00500279	0.0101148	0.00282082
22	C-WetRecycledSand_D-day-4	0.0163774	Otu0017	0.0201368	0.0247056	Bacteria;Campilobacterota;Campylobacteria;Campylobacterales;Arcobacteraceae;Arcobacter;	0.00518105	0.000809552	0.0205841	0.00736657
23	C-WetRecycledSand_D-day-4	0.016163	Otu0019	0.0201368	0.0247056	Bacteria;Firmicutes;Clostridia;Oscillospirales;Oscillospiraceae;UCG-005;	0.0239279	0.0052015	0.00890397	0.0018172
24	C-WetRecycledSand_D-day-4	0.0146293	Otu0010	0.0201368	0.0247056	Bacteria;Proteobacteria;Gammaproteobacteria;Burkholderiales;Rhodocyclaceae;Thauera;	0.00668237	0.00141296	0.0204608	0.00544628
25	C-WetRecycledSand_D-day-4	0.0141594	Otu0011	0.0201368	0.0247056	Bacteria;Bacteroidota;Bacteroidia;Flavobacteriales;Weeksellaceae;Moheibacter;	0.00570272	0.00107263	0.0190295	0.00585346
26	C-WetRecycledSand_D-day-4	0.0121734	Otu0005	0.3017	0.3017	Bacteria;Actinobacteriota;Actinobacteria;Corynebacteriales;Corynebacteriaceae;Corynebacterium;	0.0162697	0.0115427	0.00655754	0.00166502
27	C-WetRecycledSand_D-day-4	0.010843	Otu0009	0.0201368	0.0247056	Bacteria;Firmicutes;Bacilli;Lactobacillales;Aerococcaceae;Facklamia;	0.019169	0.00651025	0.00912887	0.00231379
28	C-WetRecycledSand_D-day-4	0.0101787	Otu0025	0.0388671	0.0472883	Bacteria;Proteobacteria;Gammaproteobacteria;Pseudomonadales;Moraxellaceae;Psychrobacter;	0.0162776	0.00487229	0.00685991	0.00329448
29	C-WetRecycledSand_E-day-14	0.121625	Otu0001	0.0201368	0.0247056	Bacteria;Proteobacteria;Gammaproteobacteria;Pseudomonadales;Moraxellaceae;Acinetobacter;	0.0284266	0.00384316	0.191145	0.0241659
30	C-WetRecycledSand_E-day-14	0.106574	Otu0002	0.0201368	0.0247056	Bacteria;Proteobacteria;Gammaproteobacteria;Pseudomonadales;Moraxellaceae;Acinetobacter;	0.0129415	0.00148064	0.155394	0.0496061
31	C-WetRecycledSand_E-day-14	0.0418958	Otu0003	0.0201368	0.0247056	Bacteria;Proteobacteria;Gammaproteobacteria;Pseudomonadales;Pseudomonadaceae;Pseudomonas;	0.00899555	0.00215912	0.0650343	0.0232745
32	C-WetRecycledSand_E-day-14	0.0303193	Otu0008	0.0196202	0.0247056	Bacteria;Proteobacteria;Gammaproteobacteria;Pseudomonadales;Moraxellaceae;Psychrobacter;	0.0535776	0.00706823	0.013074	0.00153186
33	C-WetRecycledSand_E-day-14	0.0260906	Otu0013	0.0176075	0.0247056	Bacteria;Firmicutes;Bacilli;Lactobacillales;Carnobacteriaceae;Atopostipes;	0.0352618	0.0016006	0.000393917	4.92634e-05
34	C-WetRecycledSand_E-day-14	0.0204969	Otu0004	0.0201368	0.0247056	Bacteria;Firmicutes;Bacilli;Lactobacillales;Lactobacillales_unclassified;Lactobacillales_unclassified;	0.0300781	0.00469571	0.00268944	0.0005665
35	C-WetRecycledSand_E-day-14	0.020454	Otu0012	0.0201368	0.0247056	Bacteria;Firmicutes;Bacilli;Lactobacillales;Carnobacteriaceae;Jeotgalibaca;	0.0295664	0.00500279	0.00224038	0.000935618
36	C-WetRecycledSand_E-day-14	0.016452	Otu0019	0.0196202	0.0247056	Bacteria;Firmicutes;Clostridia;Oscillospirales;Oscillospiraceae;UCG-005;	0.0239279	0.0052015	0.00192931	0.00025245
37	C-WetRecycledSand_E-day-14	0.0136765	Otu0010	0.0201368	0.0247056	Bacteria;Proteobacteria;Gammaproteobacteria;Burkholderiales;Rhodocyclaceae;Thauera;	0.00668237	0.00141296	0.0249791	0.00542407
38	C-WetRecycledSand_E-day-14	0.0120726	Otu0009	0.0201368	0.0247056	Bacteria;Firmicutes;Bacilli;Lactobacillales;Aerococcaceae;Facklamia;	0.019169	0.00651025	0.00304113	0.000639191
39	C-WetRecycledSand_E-day-14	0.0101751	Otu0007	0.0196202	0.0247056	Bacteria;Firmicutes;Bacilli;Erysipelotrichales;Erysipelotrichaceae;Erysipelothrix;	0.0148206	0.00290091	0.00122368	0.000415712
40	C-WetRecycledSand_E-day-14	0.0101457	Otu0025	0.0196202	0.0247056	Bacteria;Proteobacteria;Gammaproteobacteria;Pseudomonadales;Moraxellaceae;Psychrobacter;	0.0162776	0.00487229	0.00271864	0.000963592
41	C-WetRecycledSand_B-GreyW	0.0561703	Otu0008	0.0495346	0.0516575	Bacteria;Proteobacteria;Gammaproteobacteria;Pseudomonadales;Moraxellaceae;Psychrobacter;	0.0535776	0.00706823	0.0059128	0.00245478
42	C-WetRecycledSand_B-GreyW	0.0480861	Otu0065	0.0495346	0.0516575	Bacteria;Proteobacteria;Gammaproteobacteria;Enterobacterales;Enterobacteriaceae;Enterobacteriaceae_unclassified;	0.00227952	0.000739943	0.0427189	0.0112313
43	C-WetRecycledSand_B-GreyW	0.0272047	Otu0057	0.0495346	0.0516575	Bacteria;Firmicutes;Clostridia;Clostridia_unclassified;Clostridia_unclassified;Clostridia_unclassified;	0.0096192	0.000540243	0.0324387	0.0195069
44	C-WetRecycledSand_B-GreyW	0.0240025	Otu0012	0.0495346	0.0516575	Bacteria;Firmicutes;Bacilli;Lactobacillales;Carnobacteriaceae;Jeotgalibaca;	0.0295664	0.00500279	0.00915605	0.00378282
45	C-WetRecycledSand_B-GreyW	0.0224596	Otu0001	0.0495346	0.0516575	Bacteria;Proteobacteria;Gammaproteobacteria;Pseudomonadales;Moraxellaceae;Acinetobacter;	0.0284266	0.00384316	0.00930432	0.00253806
46	C-WetRecycledSand_B-GreyW	0.021931	Otu0004	0.0495346	0.0516575	Bacteria;Firmicutes;Bacilli;Lactobacillales;Lactobacillales_unclassified;Lactobacillales_unclassified;	0.0300781	0.00469571	0.0114002	0.00430108
47	C-WetRecycledSand_B-GreyW	0.0212893	Otu0013	0.0495346	0.0516575	Bacteria;Firmicutes;Bacilli;Lactobacillales;Carnobacteriaceae;Atopostipes;	0.0352618	0.0016006	0.0170882	0.00382471
48	C-WetRecycledSand_B-GreyW	0.0186927	Otu0005	0.0495346	0.0516575	Bacteria;Actinobacteriota;Actinobacteria;Corynebacteriales;Corynebacteriaceae;Corynebacterium;	0.0162697	0.0115427	0.000411181	9.3363e-05
49	C-WetRecycledSand_B-GreyW	0.0167286	Otu0015	0.0495346	0.0516575	Bacteria;Bacteroidota;Bacteroidia;Bacteroidales;Dysgonomonadaceae;Proteiniphilum;	0.0219427	0.00484987	0.035846	0.00585379
50	C-WetRecycledSand_B-GreyW	0.0153101	Otu0063	0.0495346	0.0516575	Bacteria;Firmicutes;Negativicutes;Acidaminococcales;Acidaminococcaceae;Phascolarctobacterium;	0.00539359	0.00093666	0.0182318	0.00166036
51	C-WetRecycledSand_B-GreyW	0.0151069	Otu0009	0.0495346	0.0516575	Bacteria;Firmicutes;Bacilli;Lactobacillales;Aerococcaceae;Facklamia;	0.019169	0.00651025	0.00631737	0.00327649
52	C-WetRecycledSand_B-GreyW	0.0140178	Otu0025	0.0495346	0.0516575	Bacteria;Proteobacteria;Gammaproteobacteria;Pseudomonadales;Moraxellaceae;Psychrobacter;	0.0162776	0.00487229	0.00435498	0.00120666
53	C-WetRecycledSand_B-GreyW	0.0137112	Otu0032	0.0495346	0.0516575	Bacteria;Bacteroidota;Bacteroidia;Bacteroidales;Dysgonomonadaceae;Proteiniphilum;	0.0115427	0.00305578	0.0229804	0.00573323
54	C-WetRecycledSand_B-GreyW	0.0131479	Otu0059	0.275234	0.277132	Bacteria;Spirochaetota;Spirochaetia;Spirochaetales;Spirochaetaceae;Treponema;	0.00937019	0.000906767	0.0199153	0.0174648
55	C-WetRecycledSand_B-GreyW	0.0125783	Otu0037	0.0495346	0.0516575	Bacteria;Bacteroidota;Bacteroidia;Bacteroidales;Rikenellaceae;Rikenellaceae_RC9_gut_group;	0.00905642	0.00152216	0.0195741	0.00523284
56	C-WetRecycledSand_B-GreyW	0.0123612	Otu0085	0.0495346	0.0516575	Bacteria;Bacteroidota;Bacteroidia;Bacteroidales;p-251-o5;p-251-o5_ge;	0.00596401	0.00207171	0.0163256	0.00983671
57	C-WetRecycledSand_B-GreyW	0.011468	Otu0006	0.0495346	0.0516575	Bacteria;Proteobacteria;Gammaproteobacteria;Pseudomonadales;Moraxellaceae;Psychrobacter;	0.0110046	0.00225161	0.00127324	0.000551547
58	C-WetRecycledSand_B-GreyW	0.0114481	Otu0030	0.0495346	0.0516575	Bacteria;Firmicutes;Bacilli;Bacillales;Planococcaceae;Planococcaceae_unclassified;	0.0103523	0.00153534	0.000638869	0.000252932
59	C-WetRecycledSand_B-GreyW	0.0113005	Otu0045	0.0495346	0.0516575	Bacteria;Bacteroidota;Bacteroidia;Bacteroidales;Bacteroidaceae;Bacteroides;	0.00750494	0.000653818	0.0169547	0.00523743
60	C-WetRecycledSand_B-GreyW	0.0111572	Otu0002	0.0495346	0.0516575	Bacteria;Proteobacteria;Gammaproteobacteria;Pseudomonadales;Moraxellaceae;Acinetobacter;	0.0129415	0.00148064	0.00345065	0.00111568
61	C-WetRecycledSand_B-GreyW	0.0103648	Otu0023	0.0495346	0.0516575	Bacteria;Firmicutes;Bacilli;Lactobacillales;Carnobacteriaceae;uncultured;	0.0106944	0.00337431	0.00189585	0.000786053
62	A-CowPen_D-day-4	0.0753406	Otu0001	0.00394775	0.0185926	Bacteria;Proteobacteria;Gammaproteobacteria;Pseudomonadales;Moraxellaceae;Acinetobacter;	0.0844868	0.0175252	0.161922	0.0225538
63	A-CowPen_D-day-4	0.0283265	Otu0011	0.00394775	0.0185926	Bacteria;Bacteroidota;Bacteroidia;Flavobacteriales;Weeksellaceae;Moheibacter;	0.0474708	0.00828137	0.0190295	0.00585346
64	A-CowPen_D-day-4	0.0282033	Otu0021	0.00388491	0.0185926	Bacteria;Bacteroidota;Bacteroidia;Flavobacteriales;Weeksellaceae;Ornithobacterium;	0.0389132	0.0144217	0.0105235	0.000677639
65	A-CowPen_D-day-4	0.0258818	Otu0008	0.00394775	0.0185926	Bacteria;Proteobacteria;Gammaproteobacteria;Pseudomonadales;Moraxellaceae;Psychrobacter;	0.00526691	0.00328226	0.0317167	0.0126643
66	A-CowPen_D-day-4	0.0189326	Otu0003	0.0200224	0.0247056	Bacteria;Proteobacteria;Gammaproteobacteria;Pseudomonadales;Pseudomonadaceae;Pseudomonas;	0.0144694	0.00660956	0.0331841	0.0123293
67	A-CowPen_D-day-4	0.0188985	Otu0016	0.00394775	0.0185926	Bacteria;Bacteroidota;Bacteroidia;Flavobacteriales;Flavobacteriaceae;Aequorivita;	0.0302879	0.0137716	0.0112907	0.00253035
68	A-CowPen_D-day-4	0.0186988	Otu0004	0.00394775	0.0185926	Bacteria;Firmicutes;Bacilli;Lactobacillales;Lactobacillales_unclassified;Lactobacillales_unclassified;	0.00281709	0.000829976	0.0219075	0.00499894
69	A-CowPen_D-day-4	0.0176075	Otu0015	0.00394775	0.0185926	Bacteria;Bacteroidota;Bacteroidia;Bacteroidales;Dysgonomonadaceae;Proteiniphilum;	0.00295496	0.000883023	0.0209404	0.00700398
70	A-CowPen_D-day-4	0.0175127	Otu0017	0.00388491	0.0185926	Bacteria;Campilobacterota;Campylobacteria;Campylobacterales;Arcobacteraceae;Arcobacter;	0.00274231	0.00147086	0.0205841	0.00736657
71	A-CowPen_D-day-4	0.0154853	Otu0002	0.228951	0.233754	Bacteria;Proteobacteria;Gammaproteobacteria;Pseudomonadales;Moraxellaceae;Acinetobacter;	0.0354546	0.0182286	0.0399123	0.00668018
72	A-CowPen_D-day-4	0.0125975	Otu0038	0.00394775	0.0185926	Bacteria;Actinobacteriota;Actinobacteria;Micrococcales;Intrasporangiaceae;Intrasporangiaceae_unclassified;	0.0158982	0.00608627	0.0031916	0.000793822
73	A-CowPen_D-day-4	0.0123643	Otu0040	0.00394775	0.0185926	Bacteria;Proteobacteria;Gammaproteobacteria;Alteromonadales;uncultured;uncultured_ge;	0.000921137	0.000527325	0.0135302	0.00288618
74	A-CowPen_D-day-4	0.0119784	Otu0054	0.00394775	0.0185926	Bacteria;Bacteroidota;Bacteroidia;Chitinophagales;Saprospiraceae;Membranicola;	0.0136078	0.00992624	0.00154655	0.000345868
75	A-CowPen_D-day-4	0.0112642	Otu0014	0.0163092	0.0247056	Bacteria;Bacteroidota;Bacteroidia;Flavobacteriales;Flavobacteriaceae;Flavobacterium;	0.0147453	0.0061744	0.0255256	0.00572474
76	A-CowPen_D-day-4	0.011095	Otu0073	0.00388491	0.0185926	Bacteria;Bacteroidota;Bacteroidia;Chitinophagales;Saprospiraceae;uncultured;	0.0117197	0.0146214	0.00055423	0.000217377
77	A-CowPen_E-day-14	0.110106	Otu0002	0.00394775	0.0185926	Bacteria;Proteobacteria;Gammaproteobacteria;Pseudomonadales;Moraxellaceae;Acinetobacter;	0.0354546	0.0182286	0.155394	0.0496061
78	A-CowPen_E-day-14	0.0976854	Otu0001	0.00394775	0.0185926	Bacteria;Proteobacteria;Gammaproteobacteria;Pseudomonadales;Moraxellaceae;Acinetobacter;	0.0844868	0.0175252	0.191145	0.0241659
79	A-CowPen_E-day-14	0.0463919	Otu0003	0.00394775	0.0185926	Bacteria;Proteobacteria;Gammaproteobacteria;Pseudomonadales;Pseudomonadaceae;Pseudomonas;	0.0144694	0.00660956	0.0650343	0.0232745
80	A-CowPen_E-day-14	0.0316587	Otu0011	0.00394775	0.0185926	Bacteria;Bacteroidota;Bacteroidia;Flavobacteriales;Weeksellaceae;Moheibacter;	0.0474708	0.00828137	0.0131043	0.00143619
81	A-CowPen_E-day-14	0.0299603	Otu0021	0.00394775	0.0185926	Bacteria;Bacteroidota;Bacteroidia;Flavobacteriales;Weeksellaceae;Ornithobacterium;	0.0389132	0.0144217	0.00636136	0.000819326
82	A-CowPen_E-day-14	0.0186093	Otu0016	0.00394775	0.0185926	Bacteria;Bacteroidota;Bacteroidia;Flavobacteriales;Flavobacteriaceae;Aequorivita;	0.0302879	0.0137716	0.0100759	0.00143757
83	A-CowPen_E-day-14	0.0129116	Otu0038	0.00394775	0.0185926	Bacteria;Actinobacteriota;Actinobacteria;Micrococcales;Intrasporangiaceae;Intrasporangiaceae_unclassified;	0.0158982	0.00608627	0.00185515	0.000637808
84	A-CowPen_E-day-14	0.0115282	Otu0054	0.00394775	0.0185926	Bacteria;Bacteroidota;Bacteroidia;Chitinophagales;Saprospiraceae;Membranicola;	0.0136078	0.00992624	0.00110045	0.000265176
85	A-CowPen_E-day-14	0.0108665	Otu0036	0.00394775	0.0185926	Bacteria;Firmicutes;Clostridia;Peptostreptococcales-Tissierellales;Sedimentibacteraceae;Sedimentibacter;	0.00358678	0.00134025	0.0154379	0.00281911
86	A-CowPen_E-day-14	0.0104983	Otu0073	0.00334562	0.0185926	Bacteria;Bacteroidota;Bacteroidia;Chitinophagales;Saprospiraceae;uncultured;	0.0117197	0.0146214	0.000342077	0.000108985
87	A-CowPen_B-GreyW	0.046409	Otu0001	0.0201368	0.0247056	Bacteria;Proteobacteria;Gammaproteobacteria;Pseudomonadales;Moraxellaceae;Acinetobacter;	0.0844868	0.0175252	0.00930432	0.00253806
88	A-CowPen_B-GreyW	0.0269523	Otu0011	0.0201368	0.0247056	Bacteria;Bacteroidota;Bacteroidia;Flavobacteriales;Weeksellaceae;Moheibacter;	0.0474708	0.00828137	0.00384447	0.000814707
89	A-CowPen_B-GreyW	0.0264728	Otu0065	0.0176075	0.0247056	Bacteria;Proteobacteria;Gammaproteobacteria;Enterobacterales;Enterobacteriaceae;Enterobacteriaceae_unclassified;	0.000133573	0.000136842	0.0427189	0.0112313
90	A-CowPen_B-GreyW	0.0213241	Otu0021	0.0201368	0.0247056	Bacteria;Bacteroidota;Bacteroidia;Flavobacteriales;Weeksellaceae;Ornithobacterium;	0.0389132	0.0144217	0.00437262	0.00182506
91	A-CowPen_B-GreyW	0.0204653	Otu0015	0.0201368	0.0247056	Bacteria;Bacteroidota;Bacteroidia;Bacteroidales;Dysgonomonadaceae;Proteiniphilum;	0.00295496	0.000883023	0.035846	0.00585379
92	A-CowPen_B-GreyW	0.0200728	Otu0057	0.0196202	0.0247056	Bacteria;Firmicutes;Clostridia;Clostridia_unclassified;Clostridia_unclassified;Clostridia_unclassified;	0.000145168	0.000128451	0.0324387	0.0195069
93	A-CowPen_B-GreyW	0.0197458	Otu0002	0.0201368	0.0247056	Bacteria;Proteobacteria;Gammaproteobacteria;Pseudomonadales;Moraxellaceae;Acinetobacter;	0.0354546	0.0182286	0.00345065	0.00111568
94	A-CowPen_B-GreyW	0.0158083	Otu0016	0.0201368	0.0247056	Bacteria;Bacteroidota;Bacteroidia;Flavobacteriales;Flavobacteriaceae;Aequorivita;	0.0302879	0.0137716	0.00466676	0.000654645
95	A-CowPen_B-GreyW	0.0138579	Otu0032	0.0201368	0.0247056	Bacteria;Bacteroidota;Bacteroidia;Bacteroidales;Dysgonomonadaceae;Proteiniphilum;	0.000705523	0.000466189	0.0229804	0.00573323
96	A-CowPen_B-GreyW	0.0121259	Otu0059	0.0201368	0.0247056	Bacteria;Spirochaetota;Spirochaetia;Spirochaetales;Spirochaetaceae;Treponema;	0.000402358	0.000228539	0.0199153	0.0174648
97	A-CowPen_B-GreyW	0.0118661	Otu0037	0.0196202	0.0247056	Bacteria;Bacteroidota;Bacteroidia;Bacteroidales;Rikenellaceae;Rikenellaceae_RC9_gut_group;	0.000485768	0.000188363	0.0195741	0.00523284
98	A-CowPen_B-GreyW	0.0118207	Otu0010	0.0201368	0.0247056	Bacteria;Proteobacteria;Gammaproteobacteria;Burkholderiales;Rhodocyclaceae;Thauera;	0.0213429	0.00700752	0.00219551	0.00105649
99	A-CowPen_B-GreyW	0.0109884	Otu0063	0.0196202	0.0247056	Bacteria;Firmicutes;Negativicutes;Acidaminococcales;Acidaminococcaceae;Phascolarctobacterium;	0.000558049	0.000318429	0.0182318	0.00166036
100	A-CowPen_B-GreyW	0.010067	Otu0045	0.0196202	0.0247056	Bacteria;Bacteroidota;Bacteroidia;Bacteroidales;Bacteroidaceae;Bacteroides;	0.000765175	0.00023233	0.0169547	0.00523743
101	D-day-4_E-day-14	0.152169	Otu0002	0.00394775	0.0185926	Bacteria;Proteobacteria;Gammaproteobacteria;Pseudomonadales;Moraxellaceae;Acinetobacter;	0.0399123	0.00668018	0.155394	0.0496061
102	D-day-4_E-day-14	0.0446227	Otu0001	0.0781691	0.080371	Bacteria;Proteobacteria;Gammaproteobacteria;Pseudomonadales;Moraxellaceae;Acinetobacter;	0.161922	0.0225538	0.191145	0.0241659
103	D-day-4_E-day-14	0.0426423	Otu0003	0.0104056	0.0247056	Bacteria;Proteobacteria;Gammaproteobacteria;Pseudomonadales;Pseudomonadaceae;Pseudomonas;	0.0331841	0.0123293	0.0650343	0.0232745
104	D-day-4_E-day-14	0.0250389	Otu0004	0.00394775	0.0185926	Bacteria;Firmicutes;Bacilli;Lactobacillales;Lactobacillales_unclassified;Lactobacillales_unclassified;	0.0219075	0.00499894	0.00268944	0.0005665
105	D-day-4_E-day-14	0.0241696	Otu0008	0.00388491	0.0185926	Bacteria;Proteobacteria;Gammaproteobacteria;Pseudomonadales;Moraxellaceae;Psychrobacter;	0.0317167	0.0126643	0.013074	0.00153186
106	D-day-4_E-day-14	0.0166164	Otu0040	0.00388491	0.0185926	Bacteria;Proteobacteria;Gammaproteobacteria;Alteromonadales;uncultured;uncultured_ge;	0.0135302	0.00288618	0.000789294	0.000184931
107	D-day-4_E-day-14	0.0147926	Otu0061	0.00388491	0.0185926	Bacteria;Bacteroidota;Bacteroidia;Bacteroidales;Bacteroidaceae;Bacteroides;	0.00180353	0.000751385	0.013059	0.00285491
108	D-day-4_E-day-14	0.0147734	Otu0036	0.00394775	0.0185926	Bacteria;Firmicutes;Clostridia;Peptostreptococcales-Tissierellales;Sedimentibacteraceae;Sedimentibacter;	0.0042169	0.00149912	0.0154379	0.00281911
109	D-day-4_E-day-14	0.0141555	Otu0017	0.0163092	0.0247056	Bacteria;Campilobacterota;Campylobacteria;Campylobacterales;Arcobacteraceae;Arcobacter;	0.0205841	0.00736657	0.0103608	0.00401204
110	D-day-4_E-day-14	0.0135702	Otu0014	0.00394775	0.0185926	Bacteria;Bacteroidota;Bacteroidia;Flavobacteriales;Flavobacteriaceae;Flavobacterium;	0.0255256	0.00572474	0.0150532	0.000911047
111	D-day-4_E-day-14	0.012589	Otu0015	0.0546639	0.0566024	Bacteria;Bacteroidota;Bacteroidia;Bacteroidales;Dysgonomonadaceae;Proteiniphilum;	0.0209404	0.00700398	0.0123249	0.00469558
112	D-day-4_E-day-14	0.0119341	Otu0005	0.00394775	0.0185926	Bacteria;Actinobacteriota;Actinobacteria;Corynebacteriales;Corynebacteriaceae;Corynebacterium;	0.00655754	0.00166502	0.0155879	0.00805243
113	D-day-4_E-day-14	0.0112799	Otu0030	0.261496	0.265128	Bacteria;Firmicutes;Bacilli;Bacillales;Planococcaceae;Planococcaceae_unclassified;	0.0107204	0.00830214	0.0138845	0.00829495
114	D-day-4_E-day-14	0.0102459	Otu0012	0.00394775	0.0185926	Bacteria;Firmicutes;Bacilli;Lactobacillales;Carnobacteriaceae;Jeotgalibaca;	0.0101148	0.00282082	0.00224038	0.000935618
115	D-day-4_B-GreyW	0.121294	Otu0001	0.0201368	0.0247056	Bacteria;Proteobacteria;Gammaproteobacteria;Pseudomonadales;Moraxellaceae;Acinetobacter;	0.161922	0.0225538	0.00930432	0.00253806
116	D-day-4_B-GreyW	0.0340551	Otu0065	0.0201368	0.0247056	Bacteria;Proteobacteria;Gammaproteobacteria;Enterobacterales;Enterobacteriaceae;Enterobacteriaceae_unclassified;	0.000531447	0.00026291	0.0427189	0.0112313
117	D-day-4_B-GreyW	0.0289377	Otu0002	0.0201368	0.0247056	Bacteria;Proteobacteria;Gammaproteobacteria;Pseudomonadales;Moraxellaceae;Acinetobacter;	0.0399123	0.00668018	0.00345065	0.00111568
118	D-day-4_B-GreyW	0.0230673	Otu0057	0.0201368	0.0247056	Bacteria;Firmicutes;Clostridia;Clostridia_unclassified;Clostridia_unclassified;Clostridia_unclassified;	0.00391719	0.00187716	0.0324387	0.0195069
119	D-day-4_B-GreyW	0.0216131	Otu0003	0.0201368	0.0247056	Bacteria;Proteobacteria;Gammaproteobacteria;Pseudomonadales;Pseudomonadaceae;Pseudomonas;	0.0331841	0.0123293	0.00596069	0.00086715
120	D-day-4_B-GreyW	0.020413	Otu0008	0.0201368	0.0247056	Bacteria;Proteobacteria;Gammaproteobacteria;Pseudomonadales;Moraxellaceae;Psychrobacter;	0.0317167	0.0126643	0.0059128	0.00245478
121	D-day-4_B-GreyW	0.0194707	Otu0014	0.0201368	0.0247056	Bacteria;Bacteroidota;Bacteroidia;Flavobacteriales;Flavobacteriaceae;Flavobacterium;	0.0255256	0.00572474	0.00104838	0.000114537
122	D-day-4_B-GreyW	0.0148634	Otu0059	0.0201368	0.0247056	Bacteria;Spirochaetota;Spirochaetia;Spirochaetales;Spirochaetaceae;Treponema;	0.00151262	0.000641934	0.0199153	0.0174648
123	D-day-4_B-GreyW	0.0145069	Otu0010	0.0201368	0.0247056	Bacteria;Proteobacteria;Gammaproteobacteria;Burkholderiales;Rhodocyclaceae;Thauera;	0.0204608	0.00544628	0.00219551	0.00105649
124	D-day-4_B-GreyW	0.0139005	Otu0037	0.0196202	0.0247056	Bacteria;Bacteroidota;Bacteroidia;Bacteroidales;Rikenellaceae;Rikenellaceae_RC9_gut_group;	0.00238697	0.00102918	0.0195741	0.00523284
125	D-day-4_B-GreyW	0.0135182	Otu0063	0.0201368	0.0247056	Bacteria;Firmicutes;Negativicutes;Acidaminococcales;Acidaminococcaceae;Phascolarctobacterium;	0.00150562	0.000473132	0.0182318	0.00166036
126	D-day-4_B-GreyW	0.0125633	Otu0032	0.0201368	0.0247056	Bacteria;Bacteroidota;Bacteroidia;Bacteroidales;Dysgonomonadaceae;Proteiniphilum;	0.00754698	0.00312772	0.0229804	0.00573323
127	D-day-4_B-GreyW	0.012309	Otu0085	0.0201368	0.0247056	Bacteria;Bacteroidota;Bacteroidia;Bacteroidales;p-251-o5;p-251-o5_ge;	0.00108767	0.000515269	0.0163256	0.00983671
128	D-day-4_B-GreyW	0.0123056	Otu0015	0.0201368	0.0247056	Bacteria;Bacteroidota;Bacteroidia;Bacteroidales;Dysgonomonadaceae;Proteiniphilum;	0.0209404	0.00700398	0.035846	0.00585379
129	D-day-4_B-GreyW	0.0120435	Otu0011	0.0201368	0.0247056	Bacteria;Bacteroidota;Bacteroidia;Flavobacteriales;Weeksellaceae;Moheibacter;	0.0190295	0.00585346	0.00384447	0.000814707
130	D-day-4_B-GreyW	0.0118899	Otu0045	0.0191089	0.0247056	Bacteria;Bacteroidota;Bacteroidia;Bacteroidales;Bacteroidaceae;Bacteroides;	0.00225797	0.000543671	0.0169547	0.00523743
131	D-day-4_B-GreyW	0.0109294	Otu0049	0.0201368	0.0247056	Bacteria;Bacteroidota;Bacteroidia;Bacteroidales;Prevotellaceae;Prevotellaceae_UCG-003;	0.00117176	0.00057386	0.0146976	0.00803188
132	D-day-4_B-GreyW	0.0102955	Otu0017	0.0201368	0.0247056	Bacteria;Campilobacterota;Campylobacteria;Campylobacterales;Arcobacteraceae;Arcobacter;	0.0205841	0.00736657	0.00754721	0.0004511
133	E-day-14_B-GreyW	0.116211	Otu0001	0.0201368	0.0247056	Bacteria;Proteobacteria;Gammaproteobacteria;Pseudomonadales;Moraxellaceae;Acinetobacter;	0.191145	0.0241659	0.00930432	0.00253806
134	E-day-14_B-GreyW	0.0972064	Otu0002	0.0201368	0.0247056	Bacteria;Proteobacteria;Gammaproteobacteria;Pseudomonadales;Moraxellaceae;Acinetobacter;	0.155394	0.0496061	0.00345065	0.00111568
135	E-day-14_B-GreyW	0.0377449	Otu0003	0.0201368	0.0247056	Bacteria;Proteobacteria;Gammaproteobacteria;Pseudomonadales;Pseudomonadaceae;Pseudomonas;	0.0650343	0.0232745	0.00596069	0.00086715
136	E-day-14_B-GreyW	0.0274019	Otu0065	0.0181025	0.0247056	Bacteria;Proteobacteria;Gammaproteobacteria;Enterobacterales;Enterobacteriaceae;Enterobacteriaceae_unclassified;	0.000228759	0.000141975	0.0427189	0.0112313
137	E-day-14_B-GreyW	0.0204447	Otu0057	0.0152192	0.0247056	Bacteria;Firmicutes;Clostridia;Clostridia_unclassified;Clostridia_unclassified;Clostridia_unclassified;	0.000736905	0.000105377	0.0324387	0.0195069
138	E-day-14_B-GreyW	0.0152407	Otu0015	0.0201368	0.0247056	Bacteria;Bacteroidota;Bacteroidia;Bacteroidales;Dysgonomonadaceae;Proteiniphilum;	0.0123249	0.00469558	0.035846	0.00585379
139	E-day-14_B-GreyW	0.0145539	Otu0010	0.0201368	0.0247056	Bacteria;Proteobacteria;Gammaproteobacteria;Burkholderiales;Rhodocyclaceae;Thauera;	0.0249791	0.00542407	0.00219551	0.00105649
140	E-day-14_B-GreyW	0.0135865	Otu0032	0.0201368	0.0247056	Bacteria;Bacteroidota;Bacteroidia;Bacteroidales;Dysgonomonadaceae;Proteiniphilum;	0.00194095	0.000418762	0.0229804	0.00573323
141	E-day-14_B-GreyW	0.012771	Otu0059	0.0191089	0.0247056	Bacteria;Spirochaetota;Spirochaetia;Spirochaetales;Spirochaetaceae;Treponema;	0.000103823	0.000122962	0.0199153	0.0174648
142	E-day-14_B-GreyW	0.0124021	Otu0037	0.0191089	0.0247056	Bacteria;Bacteroidota;Bacteroidia;Bacteroidales;Rikenellaceae;Rikenellaceae_RC9_gut_group;	0.000342731	9.60546e-05	0.0195741	0.00523284
143	E-day-14_B-GreyW	0.0116243	Otu0063	0.0191089	0.0247056	Bacteria;Firmicutes;Negativicutes;Acidaminococcales;Acidaminococcaceae;Phascolarctobacterium;	0.000207723	9.4715e-05	0.0182318	0.00166036
144	E-day-14_B-GreyW	0.010788	Otu0045	0.0186029	0.0247056	Bacteria;Bacteroidota;Bacteroidia;Bacteroidales;Bacteroidaceae;Bacteroides;	0.000228087	8.50128e-05	0.0169547	0.00523743
145	E-day-14_B-GreyW	0.0107648	Otu0013	0.0176075	0.0247056	Bacteria;Firmicutes;Bacilli;Lactobacillales;Carnobacteriaceae;Atopostipes;	0.000393917	4.92634e-05	0.0170882	0.00382471
146	E-day-14_B-GreyW	0.0104724	Otu0085	0.0191089	0.0247056	Bacteria;Bacteroidota;Bacteroidia;Bacteroidales;p-251-o5;p-251-o5_ge;	8.28827e-05	9.34586e-05	0.0163256	0.00983671

## Sheet: S5
Supplementary Table S5: List of OTUs predicted by SIMPER to drive differences found between Winter sampling locations tested for differential abundance by FDR adjusted P<0.05 from the Kruskal-Wallis rank sum test. Green fill indicates the higher abundance for OTUs with a significant difference between locations. "Left" and "Right" indicate the locations on either side of the "_" in the "Compariso…
	Comparison	SIMPER	OTU	krusk_p.val	fdr_krusk_p.val	Taxonomy	Left mean abund	Left stdev	Right mean abund	Right stdev
1	C-2-day_B-WetRecycledSand	0.0478494	Otu0006	0.436661	0.594023	Bacteria;Proteobacteria;Gammaproteobacteria;Pseudomonadales;Moraxellaceae;Psychrobacter;	0.0386534	0.0288431	0.026591	0.0416852
2	C-2-day_B-WetRecycledSand	0.0412179	Otu0003	0.196706	0.410298	Bacteria;Proteobacteria;Gammaproteobacteria;Pseudomonadales;Pseudomonadaceae;Pseudomonas;	0.0405195	0.0283842	0.0226434	0.0276497
3	C-2-day_B-WetRecycledSand	0.0268403	Otu0069	0.243305	0.488068	Bacteria;Proteobacteria;Gammaproteobacteria;Cellvibrionales;Cellvibrionaceae;Cellvibrionaceae_unclassified;	0.00768	0.017281	0.018466	0.029609
4	C-2-day_B-WetRecycledSand	0.0251146	Otu0005	0.438578	0.594023	Bacteria;Actinobacteriota;Actinobacteria;Corynebacteriales;Corynebacteriaceae;Corynebacterium;	0.0334524	0.0188934	0.0440826	0.0100557
5	C-2-day_B-WetRecycledSand	0.0243526	Otu0009	0.196706	0.410298	Bacteria;Firmicutes;Bacilli;Lactobacillales;Aerococcaceae;Facklamia;	0.0377515	0.0148024	0.0484209	0.0166211
6	C-2-day_B-WetRecycledSand	0.0227672	Otu0007	0.605577	0.712052	Bacteria;Firmicutes;Bacilli;Erysipelotrichales;Erysipelotrichaceae;Erysipelothrix;	0.0485128	0.00720355	0.0479083	0.0223843
7	C-2-day_B-WetRecycledSand	0.021421	Otu0004	0.796253	0.860597	Bacteria;Firmicutes;Bacilli;Lactobacillales;Lactobacillales_unclassified;Lactobacillales_unclassified;	0.0418354	0.0110498	0.0392297	0.0198093
8	C-2-day_B-WetRecycledSand	0.0175218	Otu0013	0.605577	0.712052	Bacteria;Firmicutes;Bacilli;Lactobacillales;Carnobacteriaceae;Atopostipes;	0.0243378	0.0143751	0.0281436	0.0129764
9	C-2-day_B-WetRecycledSand	0.0172896	Otu0008	0.438578	0.594023	Bacteria;Proteobacteria;Gammaproteobacteria;Pseudomonadales;Moraxellaceae;Psychrobacter;	0.0163929	0.00867823	0.0137609	0.0158347
10	C-2-day_B-WetRecycledSand	0.0167937	Otu0018	0.605577	0.712052	Bacteria;Bacteroidota;Bacteroidia;Flavobacteriales;Flavobacteriaceae;Flavobacterium;	0.0133825	0.013449	0.00768894	0.0123056
11	C-2-day_B-WetRecycledSand	0.0164771	Otu0019	1	1	Bacteria;Firmicutes;Clostridia;Oscillospirales;Oscillospiraceae;UCG-005;	0.0161708	0.0114684	0.019379	0.013709
12	C-2-day_B-WetRecycledSand	0.0160563	Otu0001	0.438578	0.594023	Bacteria;Proteobacteria;Gammaproteobacteria;Pseudomonadales;Moraxellaceae;Acinetobacter;	0.0140789	0.00928277	0.0103431	0.0141354
13	C-2-day_B-WetRecycledSand	0.014948	Otu0012	0.796253	0.860597	Bacteria;Firmicutes;Bacilli;Lactobacillales;Carnobacteriaceae;Jeotgalibaca;	0.0255232	0.0116403	0.0284039	0.00903427
14	C-2-day_B-WetRecycledSand	0.0135797	Otu0017	0.196706	0.410298	Bacteria;Campilobacterota;Campylobacteria;Campylobacterales;Arcobacteraceae;Arcobacter;	0.0173036	0.00951563	0.00922247	0.00654122
15	C-2-day_B-WetRecycledSand	0.0130558	Otu0029	0.36415	0.590365	Bacteria;Bacteroidota;Bacteroidia;Flavobacteriales;Flavobacteriaceae;Flavobacterium;	0.0105317	0.0104581	0.00591595	0.00912653
16	C-2-day_B-WetRecycledSand	0.0107047	Otu0026	0.121335	0.356565	Bacteria;Firmicutes;Clostridia;Peptostreptococcales-Tissierellales;Peptostreptococcaceae;Romboutsia;	0.011089	0.0044939	0.0167379	0.00753518
17	C-2-day_D-7-day	0.0519438	Otu0005	0.00648531	0.126743	Bacteria;Actinobacteriota;Actinobacteria;Corynebacteriales;Corynebacteriaceae;Corynebacterium;	0.0334524	0.0188934	0.0722028	0.0119846
18	C-2-day_D-7-day	0.0397679	Otu0006	0.199397	0.410298	Bacteria;Proteobacteria;Gammaproteobacteria;Pseudomonadales;Moraxellaceae;Psychrobacter;	0.0386534	0.0288431	0.0597875	0.0179237
19	C-2-day_D-7-day	0.038085	Otu0003	0.262332	0.504404	Bacteria;Proteobacteria;Gammaproteobacteria;Pseudomonadales;Pseudomonadaceae;Pseudomonas;	0.0405195	0.0283842	0.0156166	0.00400166
20	C-2-day_D-7-day	0.0256283	Otu0008	0.00648531	0.126743	Bacteria;Proteobacteria;Gammaproteobacteria;Pseudomonadales;Moraxellaceae;Psychrobacter;	0.0163929	0.00867823	0.0355827	0.00768847
21	C-2-day_D-7-day	0.0245851	Otu0004	0.0163092	0.126743	Bacteria;Firmicutes;Bacilli;Lactobacillales;Lactobacillales_unclassified;Lactobacillales_unclassified;	0.0418354	0.0110498	0.0595384	0.0104917
22	C-2-day_D-7-day	0.0187574	Otu0018	0.297107	0.504404	Bacteria;Bacteroidota;Bacteroidia;Flavobacteriales;Flavobacteriaceae;Flavobacterium;	0.0133825	0.013449	0.0233156	0.00666
23	C-2-day_D-7-day	0.017524	Otu0013	1	1	Bacteria;Firmicutes;Bacilli;Lactobacillales;Carnobacteriaceae;Atopostipes;	0.0243378	0.0143751	0.016126	0.00271465
24	C-2-day_D-7-day	0.0174587	Otu0019	0.00394775	0.126743	Bacteria;Firmicutes;Clostridia;Oscillospirales;Oscillospiraceae;UCG-005;	0.0161708	0.0114684	0.00323327	0.000717696
25	C-2-day_D-7-day	0.017435	Otu0009	0.87278	0.915563	Bacteria;Firmicutes;Bacilli;Lactobacillales;Aerococcaceae;Facklamia;	0.0377515	0.0148024	0.0358069	0.00680065
26	C-2-day_D-7-day	0.0160717	Otu0017	0.0163092	0.126743	Bacteria;Campilobacterota;Campylobacteria;Campylobacterales;Arcobacteraceae;Arcobacter;	0.0173036	0.00951563	0.00568439	0.0025133
27	C-2-day_D-7-day	0.0158638	Otu0020	0.00648531	0.126743	Bacteria;Actinobacteriota;Actinobacteria;Corynebacteriales;Corynebacteriaceae;Corynebacterium;	0.0088443	0.00501501	0.0206298	0.00384453
28	C-2-day_D-7-day	0.0154157	Otu0010	0.0104056	0.126743	Bacteria;Proteobacteria;Gammaproteobacteria;Burkholderiales;Rhodocyclaceae;Thauera;	0.0127491	0.00480308	0.0243447	0.00402012
29	C-2-day_D-7-day	0.014617	Otu0001	0.0546639	0.233962	Bacteria;Proteobacteria;Gammaproteobacteria;Pseudomonadales;Moraxellaceae;Acinetobacter;	0.0140789	0.00928277	0.0242836	0.00447894
30	C-2-day_D-7-day	0.0138179	Otu0007	0.037373	0.189035	Bacteria;Firmicutes;Bacilli;Erysipelotrichales;Erysipelotrichaceae;Erysipelothrix;	0.0485128	0.00720355	0.0396596	0.00587053
31	C-2-day_D-7-day	0.0134402	Otu0029	0.521839	0.656904	Bacteria;Bacteroidota;Bacteroidia;Flavobacteriales;Flavobacteriaceae;Flavobacterium;	0.0105317	0.0104581	0.0152903	0.0050039
32	C-2-day_D-7-day	0.0128713	Otu0024	0.00394775	0.126743	Bacteria;Actinobacteriota;Actinobacteria;Micrococcales;Micrococcaceae;Glutamicibacter;	0.00814274	0.00310996	0.0178407	0.00218085
33	C-2-day_D-7-day	0.0123538	Otu0012	0.748774	0.860597	Bacteria;Firmicutes;Bacilli;Lactobacillales;Carnobacteriaceae;Jeotgalibaca;	0.0255232	0.0116403	0.0204223	0.00265609
34	C-2-day_D-7-day	0.010532	Otu0014	0.149541	0.41028	Bacteria;Bacteroidota;Bacteroidia;Flavobacteriales;Flavobacteriaceae;Flavobacterium;	0.00818989	0.00678748	0.0144706	0.00424833
35	C-2-day_D-7-day	0.0102622	Otu0069	0.0781691	0.309781	Bacteria;Proteobacteria;Gammaproteobacteria;Cellvibrionales;Cellvibrionaceae;Cellvibrionaceae_unclassified;	0.00768	0.017281	0.000388306	0.000593493
36	C-2-day_A-GreyW	0.0388468	Otu0003	0.796253	0.860597	Bacteria;Proteobacteria;Gammaproteobacteria;Pseudomonadales;Pseudomonadaceae;Pseudomonas;	0.0405195	0.0283842	0.0381099	0.0250623
37	C-2-day_A-GreyW	0.0376668	Otu0006	0.795418	0.860597	Bacteria;Proteobacteria;Gammaproteobacteria;Pseudomonadales;Moraxellaceae;Psychrobacter;	0.0386534	0.0288431	0.0326355	0.0238374
38	C-2-day_A-GreyW	0.0262854	Otu0009	0.3017	0.504404	Bacteria;Firmicutes;Bacilli;Lactobacillales;Aerococcaceae;Facklamia;	0.0377515	0.0148024	0.0289389	0.0190797
39	C-2-day_A-GreyW	0.0243217	Otu0005	0.605577	0.712052	Bacteria;Actinobacteriota;Actinobacteria;Corynebacteriales;Corynebacteriaceae;Corynebacterium;	0.0334524	0.0188934	0.0244018	0.0070933
40	C-2-day_A-GreyW	0.0217919	Otu0013	0.121335	0.356565	Bacteria;Firmicutes;Bacilli;Lactobacillales;Carnobacteriaceae;Atopostipes;	0.0243378	0.0143751	0.0170214	0.0153976
41	C-2-day_A-GreyW	0.0200314	Otu0018	0.605577	0.712052	Bacteria;Bacteroidota;Bacteroidia;Flavobacteriales;Flavobacteriaceae;Flavobacterium;	0.0133825	0.013449	0.0179686	0.0151673
42	C-2-day_A-GreyW	0.0180293	Otu0004	0.196706	0.410298	Bacteria;Firmicutes;Bacilli;Lactobacillales;Lactobacillales_unclassified;Lactobacillales_unclassified;	0.0418354	0.0110498	0.0309229	0.00378896
43	C-2-day_A-GreyW	0.0169165	Otu0012	0.3017	0.504404	Bacteria;Firmicutes;Bacilli;Lactobacillales;Carnobacteriaceae;Jeotgalibaca;	0.0255232	0.0116403	0.019902	0.010229
44	C-2-day_A-GreyW	0.0164496	Otu0029	0.438578	0.594023	Bacteria;Bacteroidota;Bacteroidia;Flavobacteriales;Flavobacteriaceae;Flavobacterium;	0.0105317	0.0104581	0.0156747	0.0126474
45	C-2-day_A-GreyW	0.0161109	Otu0017	0.605577	0.712052	Bacteria;Campilobacterota;Campylobacteria;Campylobacterales;Arcobacteraceae;Arcobacter;	0.0173036	0.00951563	0.0211058	0.01215
46	C-2-day_A-GreyW	0.0155731	Otu0019	1	1	Bacteria;Firmicutes;Clostridia;Oscillospirales;Oscillospiraceae;UCG-005;	0.0161708	0.0114684	0.014029	0.0109162
47	C-2-day_A-GreyW	0.0135792	Otu0007	0.3017	0.504404	Bacteria;Firmicutes;Bacilli;Erysipelotrichales;Erysipelotrichaceae;Erysipelothrix;	0.0485128	0.00720355	0.0427543	0.0088566
48	C-2-day_A-GreyW	0.0125708	Otu0001	0.796253	0.860597	Bacteria;Proteobacteria;Gammaproteobacteria;Pseudomonadales;Moraxellaceae;Acinetobacter;	0.0140789	0.00928277	0.0146677	0.00878887
49	C-2-day_A-GreyW	0.0120837	Otu0008	0.438578	0.594023	Bacteria;Proteobacteria;Gammaproteobacteria;Pseudomonadales;Moraxellaceae;Psychrobacter;	0.0163929	0.00867823	0.0129016	0.00670557
50	C-2-day_A-GreyW	0.0112572	Otu0022	0.3017	0.504404	Bacteria;Bacteroidota;Bacteroidia;Flavobacteriales;Flavobacteriaceae;Gelidibacter;	0.0107759	0.00682076	0.0148779	0.00808273
51	C-2-day_A-GreyW	0.0108275	Otu0069	0.792849	0.860597	Bacteria;Proteobacteria;Gammaproteobacteria;Cellvibrionales;Cellvibrionaceae;Cellvibrionaceae_unclassified;	0.00768	0.017281	0.000863664	0.000730652
52	C-2-day_A-GreyW	0.0105475	Otu0103	0.36415	0.590365	Bacteria;Proteobacteria;Gammaproteobacteria;Gammaproteobacteria_unclassified;Gammaproteobacteria_unclassified;Gammaproteobacteria_unclassified;	0.00451563	0.00427549	0.00915289	0.00794975
53	B-WetRecycledSand_D-7-day	0.0552582	Otu0006	0.3017	0.504404	Bacteria;Proteobacteria;Gammaproteobacteria;Pseudomonadales;Moraxellaceae;Psychrobacter;	0.026591	0.0416852	0.0597875	0.0179237
54	B-WetRecycledSand_D-7-day	0.0340913	Otu0005	0.0388671	0.189035	Bacteria;Actinobacteriota;Actinobacteria;Corynebacteriales;Corynebacteriaceae;Corynebacterium;	0.0440826	0.0100557	0.0722028	0.0119846
55	B-WetRecycledSand_D-7-day	0.0292842	Otu0004	0.196706	0.410298	Bacteria;Firmicutes;Bacilli;Lactobacillales;Lactobacillales_unclassified;Lactobacillales_unclassified;	0.0392297	0.0198093	0.0595384	0.0104917
56	B-WetRecycledSand_D-7-day	0.0282883	Otu0008	0.0707011	0.290962	Bacteria;Proteobacteria;Gammaproteobacteria;Pseudomonadales;Moraxellaceae;Psychrobacter;	0.0137609	0.0158347	0.0355827	0.00768847
57	B-WetRecycledSand_D-7-day	0.0238538	Otu0003	0.438578	0.594023	Bacteria;Proteobacteria;Gammaproteobacteria;Pseudomonadales;Pseudomonadaceae;Pseudomonas;	0.0226434	0.0276497	0.0156166	0.00400166
58	B-WetRecycledSand_D-7-day	0.0230882	Otu0069	0.0388671	0.189035	Bacteria;Proteobacteria;Gammaproteobacteria;Cellvibrionales;Cellvibrionaceae;Cellvibrionaceae_unclassified;	0.018466	0.029609	0.000388306	0.000593493
59	B-WetRecycledSand_D-7-day	0.0216642	Otu0009	0.196706	0.410298	Bacteria;Firmicutes;Bacilli;Lactobacillales;Aerococcaceae;Facklamia;	0.0484209	0.0166211	0.0358069	0.00680065
60	B-WetRecycledSand_D-7-day	0.0209782	Otu0018	0.121335	0.356565	Bacteria;Bacteroidota;Bacteroidia;Flavobacteriales;Flavobacteriaceae;Flavobacterium;	0.00768894	0.0123056	0.0233156	0.00666
61	B-WetRecycledSand_D-7-day	0.0206906	Otu0019	0.0518218	0.231039	Bacteria;Firmicutes;Clostridia;Oscillospirales;Oscillospiraceae;UCG-005;	0.019379	0.013709	0.00323327	0.000717696
62	B-WetRecycledSand_D-7-day	0.0201472	Otu0001	0.3017	0.504404	Bacteria;Proteobacteria;Gammaproteobacteria;Pseudomonadales;Moraxellaceae;Acinetobacter;	0.0103431	0.0141354	0.0242836	0.00447894
63	B-WetRecycledSand_D-7-day	0.0198441	Otu0007	1	1	Bacteria;Firmicutes;Bacilli;Erysipelotrichales;Erysipelotrichaceae;Erysipelothrix;	0.0479083	0.0223843	0.0396596	0.00587053
64	B-WetRecycledSand_D-7-day	0.0180763	Otu0013	0.196706	0.410298	Bacteria;Firmicutes;Bacilli;Lactobacillales;Carnobacteriaceae;Atopostipes;	0.0281436	0.0129764	0.016126	0.00271465
65	B-WetRecycledSand_D-7-day	0.0150146	Otu0020	0.0201368	0.126743	Bacteria;Actinobacteriota;Actinobacteria;Corynebacteriales;Corynebacteriaceae;Corynebacterium;	0.00838899	0.00358973	0.0206298	0.00384453
66	B-WetRecycledSand_D-7-day	0.0144802	Otu0010	0.0201368	0.126743	Bacteria;Proteobacteria;Gammaproteobacteria;Burkholderiales;Rhodocyclaceae;Thauera;	0.0124357	0.00141014	0.0243447	0.00402012
67	B-WetRecycledSand_D-7-day	0.0135975	Otu0029	0.196706	0.410298	Bacteria;Bacteroidota;Bacteroidia;Flavobacteriales;Flavobacteriaceae;Flavobacterium;	0.00591595	0.00912653	0.0152903	0.0050039
68	B-WetRecycledSand_D-7-day	0.0125172	Otu0012	0.196706	0.410298	Bacteria;Firmicutes;Bacilli;Lactobacillales;Carnobacteriaceae;Jeotgalibaca;	0.0284039	0.00903427	0.0204223	0.00265609
69	B-WetRecycledSand_D-7-day	0.012085	Otu0014	0.194835	0.410298	Bacteria;Bacteroidota;Bacteroidia;Flavobacteriales;Flavobacteriaceae;Flavobacterium;	0.00595477	0.00786072	0.0144706	0.00424833
70	B-WetRecycledSand_D-7-day	0.010597	Otu0022	0.121335	0.356565	Bacteria;Bacteroidota;Bacteroidia;Flavobacteriales;Flavobacteriaceae;Gelidibacter;	0.00807208	0.00684572	0.0158594	0.00318763
71	B-WetRecycledSand_D-7-day	0.0102597	Otu0025	0.121335	0.356565	Bacteria;Proteobacteria;Gammaproteobacteria;Pseudomonadales;Moraxellaceae;Psychrobacter;	0.00628153	0.00613567	0.0140966	0.00290487
72	B-WetRecycledSand_A-GreyW	0.0431569	Otu0006	0.512691	0.65307	Bacteria;Proteobacteria;Gammaproteobacteria;Pseudomonadales;Moraxellaceae;Psychrobacter;	0.026591	0.0416852	0.0326355	0.0238374
73	B-WetRecycledSand_A-GreyW	0.0339728	Otu0003	0.275234	0.504404	Bacteria;Proteobacteria;Gammaproteobacteria;Pseudomonadales;Pseudomonadaceae;Pseudomonas;	0.0226434	0.0276497	0.0381099	0.0250623
74	B-WetRecycledSand_A-GreyW	0.0314415	Otu0009	0.12663	0.356565	Bacteria;Firmicutes;Bacilli;Lactobacillales;Aerococcaceae;Facklamia;	0.0484209	0.0166211	0.0289389	0.0190797
75	B-WetRecycledSand_A-GreyW	0.0258983	Otu0005	0.0495346	0.230444	Bacteria;Actinobacteriota;Actinobacteria;Corynebacteriales;Corynebacteriaceae;Corynebacterium;	0.0440826	0.0100557	0.0244018	0.0070933
76	B-WetRecycledSand_A-GreyW	0.022823	Otu0069	0.246315	0.488068	Bacteria;Proteobacteria;Gammaproteobacteria;Cellvibrionales;Cellvibrionaceae;Cellvibrionaceae_unclassified;	0.018466	0.029609	0.000863664	0.000730652
77	B-WetRecycledSand_A-GreyW	0.0206529	Otu0013	0.12663	0.356565	Bacteria;Firmicutes;Bacilli;Lactobacillales;Carnobacteriaceae;Atopostipes;	0.0281436	0.0129764	0.0170214	0.0153976
78	B-WetRecycledSand_A-GreyW	0.0201204	Otu0007	0.827259	0.876403	Bacteria;Firmicutes;Bacilli;Erysipelotrichales;Erysipelotrichaceae;Erysipelothrix;	0.0479083	0.0223843	0.0427543	0.0088566
79	B-WetRecycledSand_A-GreyW	0.0186317	Otu0018	0.184039	0.410298	Bacteria;Bacteroidota;Bacteroidia;Flavobacteriales;Flavobacteriaceae;Flavobacterium;	0.00768894	0.0123056	0.0179686	0.0151673
80	B-WetRecycledSand_A-GreyW	0.0170892	Otu0017	0.12663	0.356565	Bacteria;Campilobacterota;Campylobacteria;Campylobacterales;Arcobacteraceae;Arcobacter;	0.00922247	0.00654122	0.0211058	0.01215
81	B-WetRecycledSand_A-GreyW	0.0167968	Otu0004	0.827259	0.876403	Bacteria;Firmicutes;Bacilli;Lactobacillales;Lactobacillales_unclassified;Lactobacillales_unclassified;	0.0392297	0.0198093	0.0309229	0.00378896
82	B-WetRecycledSand_A-GreyW	0.016382	Otu0029	0.12663	0.356565	Bacteria;Bacteroidota;Bacteroidia;Flavobacteriales;Flavobacteriaceae;Flavobacterium;	0.00591595	0.00912653	0.0156747	0.0126474
83	B-WetRecycledSand_A-GreyW	0.0159092	Otu0019	0.512691	0.65307	Bacteria;Firmicutes;Clostridia;Oscillospirales;Oscillospiraceae;UCG-005;	0.019379	0.013709	0.014029	0.0109162
84	B-WetRecycledSand_A-GreyW	0.0155566	Otu0001	0.512691	0.65307	Bacteria;Proteobacteria;Gammaproteobacteria;Pseudomonadales;Moraxellaceae;Acinetobacter;	0.0103431	0.0141354	0.0146677	0.00878887
85	B-WetRecycledSand_A-GreyW	0.0150473	Otu0012	0.12663	0.356565	Bacteria;Firmicutes;Bacilli;Lactobacillales;Carnobacteriaceae;Jeotgalibaca;	0.0284039	0.00903427	0.019902	0.010229
86	B-WetRecycledSand_A-GreyW	0.0150377	Otu0008	0.512691	0.65307	Bacteria;Proteobacteria;Gammaproteobacteria;Pseudomonadales;Moraxellaceae;Psychrobacter;	0.0137609	0.0158347	0.0129016	0.00670557
87	B-WetRecycledSand_A-GreyW	0.0112437	Otu0022	0.12663	0.356565	Bacteria;Bacteroidota;Bacteroidia;Flavobacteriales;Flavobacteriaceae;Gelidibacter;	0.00807208	0.00684572	0.0148779	0.00808273
88	B-WetRecycledSand_A-GreyW	0.0102747	Otu0103	0.512691	0.65307	Bacteria;Proteobacteria;Gammaproteobacteria;Gammaproteobacteria_unclassified;Gammaproteobacteria_unclassified;Gammaproteobacteria_unclassified;	0.00208164	0.00206178	0.00915289	0.00794975
89	B-WetRecycledSand_A-GreyW	0.0101563	Otu0026	0.275234	0.504404	Bacteria;Firmicutes;Clostridia;Peptostreptococcales-Tissierellales;Peptostreptococcaceae;Romboutsia;	0.0167379	0.00753518	0.0110771	0.00539033
90	D-7-day_A-GreyW	0.0658709	Otu0005	0.0201368	0.126743	Bacteria;Actinobacteriota;Actinobacteria;Corynebacteriales;Corynebacteriaceae;Corynebacterium;	0.0722028	0.0119846	0.0244018	0.0070933
91	D-7-day_A-GreyW	0.0406011	Otu0006	0.196706	0.410298	Bacteria;Proteobacteria;Gammaproteobacteria;Pseudomonadales;Moraxellaceae;Psychrobacter;	0.0597875	0.0179237	0.0326355	0.0238374
92	D-7-day_A-GreyW	0.0395011	Otu0004	0.0201368	0.126743	Bacteria;Firmicutes;Bacilli;Lactobacillales;Lactobacillales_unclassified;Lactobacillales_unclassified;	0.0595384	0.0104917	0.0309229	0.00378896
93	D-7-day_A-GreyW	0.0360164	Otu0003	0.438578	0.594023	Bacteria;Proteobacteria;Gammaproteobacteria;Pseudomonadales;Pseudomonadaceae;Pseudomonas;	0.0156166	0.00400166	0.0381099	0.0250623
94	D-7-day_A-GreyW	0.0312493	Otu0008	0.0201368	0.126743	Bacteria;Proteobacteria;Gammaproteobacteria;Pseudomonadales;Moraxellaceae;Psychrobacter;	0.0355827	0.00768847	0.0129016	0.00670557
95	D-7-day_A-GreyW	0.0232404	Otu0009	0.438578	0.594023	Bacteria;Firmicutes;Bacilli;Lactobacillales;Aerococcaceae;Facklamia;	0.0358069	0.00680065	0.0289389	0.0190797
96	D-7-day_A-GreyW	0.0214369	Otu0017	0.0388671	0.189035	Bacteria;Campilobacterota;Campylobacteria;Campylobacterales;Arcobacteraceae;Arcobacter;	0.00568439	0.0025133	0.0211058	0.01215
97	D-7-day_A-GreyW	0.0185447	Otu0020	0.0201368	0.126743	Bacteria;Actinobacteriota;Actinobacteria;Corynebacteriales;Corynebacteriaceae;Corynebacterium;	0.0206298	0.00384453	0.00717704	0.0022466
98	D-7-day_A-GreyW	0.0160322	Otu0018	0.796253	0.860597	Bacteria;Bacteroidota;Bacteroidia;Flavobacteriales;Flavobacteriaceae;Flavobacterium;	0.0233156	0.00666	0.0179686	0.0151673
99	D-7-day_A-GreyW	0.0158335	Otu0013	0.438578	0.594023	Bacteria;Firmicutes;Bacilli;Lactobacillales;Carnobacteriaceae;Atopostipes;	0.016126	0.00271465	0.0170214	0.0153976
100	D-7-day_A-GreyW	0.0147943	Otu0019	0.0201368	0.126743	Bacteria;Firmicutes;Clostridia;Oscillospirales;Oscillospiraceae;UCG-005;	0.00323327	0.000717696	0.014029	0.0109162
101	D-7-day_A-GreyW	0.0135714	Otu0024	0.0201368	0.126743	Bacteria;Actinobacteriota;Actinobacteria;Micrococcales;Micrococcaceae;Glutamicibacter;	0.0178407	0.00218085	0.00799887	0.00148777
102	D-7-day_A-GreyW	0.0135327	Otu0029	0.438578	0.594023	Bacteria;Bacteroidota;Bacteroidia;Flavobacteriales;Flavobacteriaceae;Flavobacterium;	0.0152903	0.0050039	0.0156747	0.0126474
103	D-7-day_A-GreyW	0.0134522	Otu0001	0.0388671	0.189035	Bacteria;Proteobacteria;Gammaproteobacteria;Pseudomonadales;Moraxellaceae;Acinetobacter;	0.0242836	0.00447894	0.0146677	0.00878887
104	D-7-day_A-GreyW	0.0113875	Otu0103	0.438578	0.594023	Bacteria;Proteobacteria;Gammaproteobacteria;Gammaproteobacteria_unclassified;Gammaproteobacteria_unclassified;Gammaproteobacteria_unclassified;	0.00193115	0.000847998	0.00915289	0.00794975
105	D-7-day_A-GreyW	0.0109558	Otu0012	0.438578	0.594023	Bacteria;Firmicutes;Bacilli;Lactobacillales;Carnobacteriaceae;Jeotgalibaca;	0.0204223	0.00265609	0.019902	0.010229
106	D-7-day_A-GreyW	0.0107293	Otu0007	1	1	Bacteria;Firmicutes;Bacilli;Erysipelotrichales;Erysipelotrichaceae;Erysipelothrix;	0.0396596	0.00587053	0.0427543	0.0088566
107	D-7-day_A-GreyW	0.0103262	Otu0010	0.0201368	0.126743	Bacteria;Proteobacteria;Gammaproteobacteria;Burkholderiales;Rhodocyclaceae;Thauera;	0.0243447	0.00402012	0.0168821	0.00299012

## Sheet: S6
Supplementary Table S6: A table of aerobic viable plate counts for several summer and winter sampling locations. Samples were serially diluted, plated on trypticase soy agar with 5% sheep’s blood and incubated at 37°C for 24 hours. One sample was processed for each location.
Location	Season	Bacterial Counts (CFU/g of sand or CFU/mL of grey water)
Cow Pen	Summer	7.20x10E7 CFU/g
Wet Recycled Sand	Summer	1.06x10E7 CFU/g
Grey Water	Summer	6.39x10E6 CFU/mL
4-d top	Summer	4.41x10E7 CFU/g
4-d 7-in	Summer	3.33x10E7 CFU/g
14-d top	Summer	9.18x10E8 CFU/g
14-d 7-in	Summer	7.29x10E7 CFU/g
Grey Water	Winter	2.98x10E7 CFU/mL
7-d Top	Winter	5.40x10E7 CFU/g
